# Supplementary material for: Development of a modified C-BARQ for evaluating behavior in working dogs
Source: Front Vet Sci. 2024 Jun 28;11:1371630. doi: 10.3389/fvets.2024.1371630 (PMC11239546; doi:10.3389/fvets.2024.1371630)
Supplement: Supplementary file 1 [file Data_Sheet_1.xlsx]

## Sheet: TableS2
SUPPLEMENTARY DATA TABLE 1
TRAIN01	TRAIN02	TRAIN03	TRAIN04	TRAIN05	TRAIN06	TRAIN07	TRAIN08	AGG09	AGG10	AGG11	AGG12	AGG13	AGG14	AGG15	AGG16	AGG17	AGG18	AGG19	AGG20	FEAR21	FEAR22	FEAR23	FEAR24	FEAR25	FEAR26	FEAR27	FEAR28	FEAR29	FEAR30	FEAR31	SEPR32	SEPR33	SEPR34	EXCITE35	EXCITE36	EXCITE37	EXCITE38	ATT39	ATT40	ATT41	ATT42	PLAY43	PLAY44	PLAY45	PLAY46	IMP47	IMP48	IMP49	MISC50
1	0.317	0.437	0.486	0.343	0.179	0.404	0.238	0.036	-0.006	0.267	-0.013	0.097	0.009	-0.002	0.096	0.094	0.101	0.067	0.051	-0.034	0.05	-0.05	-0.092	0.136	0.063	0.015	0.068	0.162	0.089	0.055	0.076	0.119	0.193	-0.015	-0.055	0.011	-0.058	-0.16	0.099	0.053	0.095	-0.131	-0.16	-0.226	-0.137	0.219	0.156	0.319	0.098
0.317	1	0.512	0.423	0.258	0.339	0.302	0.176	0.043	0.042	0.103	0.088	0.091	0.048	0.053	0.083	0.077	0.039	0.027	0.055	0.071	0.123	0.061	0.065	0.138	0.13	0.107	0.154	0.151	0.147	0.102	0.102	0.178	0.16	0.11	0.046	0.075	0.038	-0.036	0.023	0.074	0.148	-0.072	-0.071	-0.094	-0.126	0.245	0.213	0.281	0.15
0.437	0.512	1	0.484	0.298	0.316	0.322	0.168	0.029	0.023	0.124	0.063	0.043	-0.001	0.028	0.088	-0.026	0.064	0.11	0.076	-0.006	0.139	0.015	0.011	0.189	0.104	0.01	0.11	0.139	0.18	0.051	0.17	0.246	0.218	0.166	0.052	0.095	0.097	-0.049	0.135	0.118	0.144	-0.076	-0.058	-0.168	-0.094	0.246	0.258	0.297	0.199
0.486	0.423	0.484	1	0.424	0.418	0.537	0.221	0.096	-0.047	0.177	0.103	0.175	0.04	0.024	0.074	0.06	0.047	0.03	0.114	0.127	0.143	0.082	0.062	0.236	0.096	0.107	0.161	0.12	0.148	0.143	0.135	0.193	0.228	0.089	-0.014	0.07	0.035	-0.175	0.118	0.033	0.17	-0.118	-0.152	-0.207	-0.179	0.294	0.267	0.332	0.25
0.343	0.258	0.298	0.424	1	0.257	0.213	0.013	0.089	0.084	0.239	0.208	0.28	0.071	0.075	0.116	0.057	0.102	0.144	0.128	-0.051	-0.089	-0.055	-0.08	0.128	0.001	0.006	-0.036	0.012	0.01	-0.11	0.048	0.145	0.153	0.044	0.121	0.093	0.093	-0.089	0.022	0.023	0.131	-0.075	0.006	-0.059	0.068	0.22	0.266	0.288	0.235
0.179	0.339	0.316	0.418	0.257	1	0.321	0.179	0.06	-0.061	0.057	0.101	0.015	-0.011	-0.017	0.071	-0.009	0.062	0.035	0.043	0.051	0.137	0.074	0.052	0.181	0.058	0.103	0.19	0.117	0.128	0.182	0.145	0.134	0.14	-0.047	-0.054	0.009	-0.041	-0.065	0.196	0.011	0.038	-0.099	-0.125	-0.232	-0.238	0.078	0.123	0.162	0.171
0.404	0.302	0.322	0.537	0.213	0.321	1	0.387	0.05	-0.053	0.103	0.103	0.108	0.062	0.022	0.126	0.079	0.088	0.031	0.105	0.155	0.28	0.164	0.147	0.313	0.133	0.15	0.261	0.147	0.213	0.18	0.17	0.245	0.18	0.061	-0.051	0.006	-0.081	-0.001	0.251	0.11	0.193	-0.196	-0.241	-0.338	-0.309	0.138	0.159	0.257	0.148
0.238	0.176	0.168	0.221	0.013	0.179	0.387	1	-0.01	-0.092	0.147	0.134	0.131	0.028	-0.008	0.008	0	-0.035	-0.123	-0.041	0.135	0.186	0.121	0.172	0.159	0.14	0.118	0.184	0.118	0.094	0.192	0.006	0.086	0.081	0.009	-0.255	-0.091	-0.163	-0.013	0.188	0.032	0.065	-0.432	-0.718	-0.693	-0.667	-0.135	-0.068	0.069	-0.085
0.036	0.043	0.029	0.096	0.089	0.06	0.05	-0.01	1	0.661	0.287	0.306	0.355	0.532	0.789	0.507	0.428	0.465	0.31	0.147	0.545	0.03	0.534	0.518	0.228	0.235	0.262	0.264	0.162	0.161	0.172	0.141	0.025	0.099	0.016	0.009	0.007	-0.076	0.123	0.212	-0.013	0.021	-0.397	0.004	0.015	0.003	0.078	0.071	0.081	0.107
-0.006	0.042	0.023	-0.047	0.084	-0.061	-0.053	-0.092	0.661	1	0.207	0.283	0.332	0.648	0.675	0.416	0.463	0.434	0.348	0.217	0.303	-0.046	0.329	0.27	0.027	0.216	0.21	0.104	0.115	0.095	0.131	0.176	0.126	0.14	0.026	0.017	0.023	-0.001	0.096	0.07	0.011	0.02	-0.273	0.039	0.038	0.104	0.034	0.13	0.063	0.07
0.267	0.103	0.124	0.177	0.239	0.057	0.103	0.147	0.287	0.207	1	0.707	0.817	0.11	0.32	0.226	0.381	0.227	0.371	0.492	0.252	0.057	0.116	0.248	0.186	0.26	0.174	0.13	0.214	0.268	0.11	0.139	0.149	0.209	-0.068	-0.098	0.042	0.084	-0.074	0.044	0.07	0.1	-0.227	-0.113	-0.225	-0.097	0.078	0.199	0.225	0.29
-0.013	0.088	0.063	0.103	0.208	0.101	0.103	0.134	0.306	0.283	0.707	1	0.887	0.174	0.315	0.231	0.315	0.214	0.337	0.439	0.266	0.15	0.279	0.279	0.244	0.198	0.209	0.229	0.134	0.251	0.16	0.101	0.187	0.064	0.016	0.092	0.135	0.093	-0.122	0.102	0.076	0.071	-0.194	-0.119	-0.194	-0.106	0.075	0.247	0.262	0.262
0.097	0.091	0.043	0.175	0.28	0.015	0.108	0.131	0.355	0.332	0.817	0.887	1	0.195	0.407	0.257	0.431	0.237	0.367	0.509	0.259	0.068	0.255	0.282	0.267	0.302	0.211	0.216	0.248	0.29	0.13	0.068	0.156	0.075	0.013	0.111	0.103	0.121	-0.109	0.079	0.104	0.105	-0.178	-0.079	-0.136	-0.021	0.124	0.285	0.356	0.242
0.009	0.048	-0.001	0.04	0.071	-0.011	0.062	0.028	0.532	0.648	0.11	0.174	0.195	1	0.507	0.357	0.359	0.355	0.254	0.218	0.299	0.059	0.355	0.303	0.154	0.162	0.171	0.13	0.114	0.066	0.094	0.203	0.129	0.157	0.086	-0.007	0.054	0.043	0.119	0.11	0.026	0.124	-0.266	-0.023	-0.028	0.041	0.102	0.087	0.094	0.09
-0.002	0.053	0.028	0.024	0.075	-0.017	0.022	-0.008	0.789	0.675	0.32	0.315	0.407	0.507	1	0.45	0.495	0.437	0.37	0.252	0.508	0.068	0.556	0.6	0.139	0.373	0.249	0.252	0.163	0.16	0.111	0.122	0.063	0.09	0.055	-0.022	0.014	-0.048	0.006	0.054	-0.074	0.007	-0.446	-0.056	-0.081	-0.009	0.081	0.067	0.057	-0.039
0.096	0.083	0.088	0.074	0.116	0.071	0.126	0.008	0.507	0.416	0.226	0.231	0.257	0.357	0.45	1	0.254	0.791	0.599	0.437	0.231	0.085	0.257	0.256	0.184	0.19	0.52	0.169	0.087	0.165	0.353	0.077	0.038	0.031	0.02	-0.057	0.016	-0.014	0.047	0.169	0.007	0.077	-0.22	-0.015	-0.088	-0.034	0.045	0.126	0.11	-0.009
0.094	0.077	-0.026	0.06	0.057	-0.009	0.079	0	0.428	0.463	0.381	0.315	0.431	0.359	0.495	0.254	1	0.357	0.35	0.243	0.371	0.12	0.34	0.305	0.232	0.271	0.208	0.348	0.262	0.275	0.148	0.277	0.139	0.333	0.08	0.164	0.11	0.137	-0.038	0.184	-0.116	0.01	-0.295	0.078	0.065	0.143	0.09	0.03	0.132	0.173
0.101	0.039	0.064	0.047	0.102	0.062	0.088	-0.035	0.465	0.434	0.227	0.214	0.237	0.355	0.437	0.791	0.357	1	0.617	0.434	0.165	0.054	0.226	0.181	0.122	0.182	0.425	0.088	0.081	0.151	0.352	0.096	0.035	0.05	0.002	-0.004	0.007	-0.03	0.067	0.096	0.067	0.135	-0.175	0.043	0.041	0.009	0.132	0.152	0.09	0.058
0.067	0.027	0.11	0.03	0.144	0.035	0.031	-0.123	0.31	0.348	0.371	0.337	0.367	0.254	0.37	0.599	0.35	0.617	1	0.637	0.171	0.157	0.208	0.171	0.155	0.205	0.299	0.124	0.156	0.252	0.181	0.191	0.088	0.11	0.158	0.111	0.145	0.121	-0.018	-0.001	0.03	0.138	-0.088	0.203	0.032	0.055	0.115	0.121	0.123	0.117
0.051	0.055	0.076	0.114	0.128	0.043	0.105	-0.041	0.147	0.217	0.492	0.439	0.509	0.218	0.252	0.437	0.243	0.434	0.637	1	0.144	0.166	0.08	0.083	0.194	0.232	0.241	0.119	0.201	0.247	0.168	0.14	0.13	0.088	0.015	0.011	0.069	0.081	-0.032	0.055	0.108	0.184	-0.133	0.026	-0.11	-0.035	0.179	0.219	0.177	0.112
-0.034	0.071	-0.006	0.127	-0.051	0.051	0.155	0.135	0.545	0.303	0.252	0.266	0.259	0.299	0.508	0.231	0.371	0.165	0.171	0.144	1	0.322	0.818	0.85	0.412	0.465	0.434	0.592	0.208	0.289	0.34	0.216	0.065	0.116	0.173	0	0.068	0.01	0.142	0.199	0.052	0.112	-0.405	-0.1	-0.098	-0.117	0.06	0.065	0.087	0.07
0.05	0.123	0.139	0.143	-0.089	0.137	0.28	0.186	0.03	-0.046	0.057	0.15	0.068	0.059	0.068	0.085	0.12	0.054	0.157	0.166	0.322	1	0.288	0.303	0.502	0.2	0.172	0.453	0.163	0.259	0.261	0.153	0.14	0.105	0.076	0.023	0.026	0.099	0.038	0.181	0.125	0.072	-0.159	-0.153	-0.17	-0.177	0.007	0.083	0.088	0.025
-0.05	0.061	0.015	0.082	-0.055	0.074	0.164	0.121	0.534	0.329	0.116	0.279	0.255	0.355	0.556	0.257	0.34	0.226	0.208	0.08	0.818	0.288	1	0.835	0.453	0.418	0.448	0.562	0.144	0.191	0.371	0.239	0.128	0.122	0.101	0.034	0.014	-0.018	0.122	0.163	0.045	0.142	-0.425	-0.119	-0.081	-0.143	0.058	0.051	0.084	0.066
-0.092	0.065	0.011	0.062	-0.08	0.052	0.147	0.172	0.518	0.27	0.248	0.279	0.282	0.303	0.6	0.256	0.305	0.181	0.171	0.083	0.85	0.303	0.835	1	0.394	0.513	0.473	0.528	0.192	0.179	0.357	0.205	0.049	0.08	0.123	-0.001	0.063	0.008	0.156	0.233	0.035	0.111	-0.477	-0.162	-0.149	-0.186	0.02	0.037	0.055	-0.005
0.136	0.138	0.189	0.236	0.128	0.181	0.313	0.159	0.228	0.027	0.186	0.244	0.267	0.154	0.139	0.184	0.232	0.122	0.155	0.194	0.412	0.502	0.453	0.394	1	0.297	0.299	0.555	0.171	0.251	0.312	0.159	0.181	0.227	0.068	0.044	0.029	0.122	0.019	0.277	0.165	0.177	-0.18	-0.118	-0.139	-0.15	0.144	0.166	0.212	0.143
0.063	0.13	0.104	0.096	0.001	0.058	0.133	0.14	0.235	0.216	0.26	0.198	0.302	0.162	0.373	0.19	0.271	0.182	0.205	0.232	0.465	0.2	0.418	0.513	0.297	1	0.323	0.472	0.405	0.414	0.302	0.22	0.162	0.137	0.092	0.073	0.043	0.055	0.116	0.18	0.036	0.124	-0.222	-0.039	-0.051	-0.029	0.104	0.155	0.184	0.089
0.015	0.107	0.01	0.107	0.006	0.103	0.15	0.118	0.262	0.21	0.174	0.209	0.211	0.171	0.249	0.52	0.208	0.425	0.299	0.241	0.434	0.172	0.448	0.473	0.299	0.323	1	0.352	0.191	0.239	0.795	0.083	0.067	0.034	0.059	-0.053	0.046	0.032	0.022	0.156	0.048	0.137	-0.131	-0.069	-0.078	-0.15	0.11	0.108	0.122	0.045
0.068	0.154	0.11	0.161	-0.036	0.19	0.261	0.184	0.264	0.104	0.13	0.229	0.216	0.13	0.252	0.169	0.348	0.088	0.124	0.119	0.592	0.453	0.562	0.528	0.555	0.472	0.352	1	0.232	0.382	0.381	0.244	0.159	0.145	0.101	0.1	0.065	0.097	0.053	0.263	0.085	0.14	-0.241	-0.088	-0.125	-0.124	0.068	0.136	0.1	0.06
0.162	0.151	0.139	0.12	0.012	0.117	0.147	0.118	0.162	0.115	0.214	0.134	0.248	0.114	0.163	0.087	0.262	0.081	0.156	0.201	0.208	0.163	0.144	0.192	0.171	0.405	0.191	0.232	1	0.597	0.252	0.167	0.159	0.148	0.054	0.04	0.069	0.056	0.037	0.164	0.079	0.118	-0.136	-0.041	-0.096	-0.108	0.125	0.134	0.199	0.036
0.089	0.147	0.18	0.148	0.01	0.128	0.213	0.094	0.161	0.095	0.268	0.251	0.29	0.066	0.16	0.165	0.275	0.151	0.252	0.247	0.289	0.259	0.191	0.179	0.251	0.414	0.239	0.382	0.597	1	0.26	0.215	0.225	0.229	0.053	0.073	0.047	0.086	-0.03	0.183	0.105	0.161	-0.091	-0.037	-0.112	-0.129	0.143	0.19	0.188	0.216
0.055	0.102	0.051	0.143	-0.11	0.182	0.18	0.192	0.172	0.131	0.11	0.16	0.13	0.094	0.111	0.353	0.148	0.352	0.181	0.168	0.34	0.261	0.371	0.357	0.312	0.302	0.795	0.381	0.252	0.26	1	0.064	0.071	0.073	0.048	-0.025	0.045	0.014	0.037	0.153	0.056	0.132	-0.109	-0.083	-0.096	-0.203	0.109	0.15	0.144	0.023
0.076	0.102	0.17	0.135	0.048	0.145	0.17	0.006	0.141	0.176	0.139	0.101	0.068	0.203	0.122	0.077	0.277	0.096	0.191	0.14	0.216	0.153	0.239	0.205	0.159	0.22	0.083	0.244	0.167	0.215	0.064	1	0.651	0.626	0.3	0.151	0.228	0.138	0.179	0.252	0.186	0.222	-0.112	0.022	-0.026	-0.004	0.163	0.256	0.072	0.405
0.119	0.178	0.246	0.193	0.145	0.134	0.245	0.086	0.025	0.126	0.149	0.187	0.156	0.129	0.063	0.038	0.139	0.035	0.088	0.13	0.065	0.14	0.128	0.049	0.181	0.162	0.067	0.159	0.159	0.225	0.071	0.651	1	0.641	0.261	0.11	0.135	0.123	0.117	0.178	0.208	0.264	-0.042	0.013	-0.055	0	0.19	0.241	0.14	0.309
0.193	0.16	0.218	0.228	0.153	0.14	0.18	0.081	0.099	0.14	0.209	0.064	0.075	0.157	0.09	0.031	0.333	0.05	0.11	0.088	0.116	0.105	0.122	0.08	0.227	0.137	0.034	0.145	0.148	0.229	0.073	0.626	0.641	1	0.193	0.081	0.155	0.101	0.063	0.193	0.181	0.258	-0.099	-0.022	-0.078	0.033	0.219	0.222	0.164	0.425
-0.015	0.11	0.166	0.089	0.044	-0.047	0.061	0.009	0.016	0.026	-0.068	0.016	0.013	0.086	0.055	0.02	0.08	0.002	0.158	0.015	0.173	0.076	0.101	0.123	0.068	0.092	0.059	0.101	0.054	0.053	0.048	0.3	0.261	0.193	1	0.511	0.498	0.423	0.251	0.12	0.212	0.226	0.079	0.094	0.086	0.071	0.207	0.197	0.097	0.193
-0.055	0.046	0.052	-0.014	0.121	-0.054	-0.051	-0.255	0.009	0.017	-0.098	0.092	0.111	-0.007	-0.022	-0.057	0.164	-0.004	0.111	0.011	0	0.023	0.034	-0.001	0.044	0.073	-0.053	0.1	0.04	0.073	-0.025	0.151	0.11	0.081	0.511	1	0.533	0.571	0.175	0.056	0.13	0.16	0.256	0.371	0.324	0.299	0.265	0.251	0.161	0.251
0.011	0.075	0.095	0.07	0.093	0.009	0.006	-0.091	0.007	0.023	0.042	0.135	0.103	0.054	0.014	0.016	0.11	0.007	0.145	0.069	0.068	0.026	0.014	0.063	0.029	0.043	0.046	0.065	0.069	0.047	0.045	0.228	0.135	0.155	0.498	0.533	1	0.678	0.153	0.079	0.148	0.228	0.121	0.204	0.128	0.156	0.236	0.244	0.201	0.255
-0.058	0.038	0.097	0.035	0.093	-0.041	-0.081	-0.163	-0.076	-0.001	0.084	0.093	0.121	0.043	-0.048	-0.014	0.137	-0.03	0.121	0.081	0.01	0.099	-0.018	0.008	0.122	0.055	0.032	0.097	0.056	0.086	0.014	0.138	0.123	0.101	0.423	0.571	0.678	1	0.11	0.036	0.128	0.156	0.213	0.27	0.212	0.255	0.286	0.245	0.195	0.28
-0.16	-0.036	-0.049	-0.175	-0.089	-0.065	-0.001	-0.013	0.123	0.096	-0.074	-0.122	-0.109	0.119	0.006	0.047	-0.038	0.067	-0.018	-0.032	0.142	0.038	0.122	0.156	0.019	0.116	0.022	0.053	0.037	-0.03	0.037	0.179	0.117	0.063	0.251	0.175	0.153	0.11	1	0.349	0.327	0.196	-0.045	0.067	0.087	0.027	0.019	-0.007	-0.017	0.106
0.099	0.023	0.135	0.118	0.022	0.196	0.251	0.188	0.212	0.07	0.044	0.102	0.079	0.11	0.054	0.169	0.184	0.096	-0.001	0.055	0.199	0.181	0.163	0.233	0.277	0.18	0.156	0.263	0.164	0.183	0.153	0.252	0.178	0.193	0.12	0.056	0.079	0.036	0.349	1	0.249	0.216	-0.219	-0.137	-0.188	-0.25	0.088	0.142	0.122	0.176
0.053	0.074	0.118	0.033	0.023	0.011	0.11	0.032	-0.013	0.011	0.07	0.076	0.104	0.026	-0.074	0.007	-0.116	0.067	0.03	0.108	0.052	0.125	0.045	0.035	0.165	0.036	0.048	0.085	0.079	0.105	0.056	0.186	0.208	0.181	0.212	0.13	0.148	0.128	0.327	0.249	1	0.478	0.047	0.036	0.057	-0.004	0.212	0.203	0.076	0.213
0.095	0.148	0.144	0.17	0.131	0.038	0.193	0.065	0.021	0.02	0.1	0.071	0.105	0.124	0.007	0.077	0.01	0.135	0.138	0.184	0.112	0.072	0.142	0.111	0.177	0.124	0.137	0.14	0.118	0.161	0.132	0.222	0.264	0.258	0.226	0.16	0.228	0.156	0.196	0.216	0.478	1	-0.009	-0.002	0	-0.115	0.209	0.315	0.206	0.297
-0.131	-0.072	-0.076	-0.118	-0.075	-0.099	-0.196	-0.432	-0.397	-0.273	-0.227	-0.194	-0.178	-0.266	-0.446	-0.22	-0.295	-0.175	-0.088	-0.133	-0.405	-0.159	-0.425	-0.477	-0.18	-0.222	-0.131	-0.241	-0.136	-0.091	-0.109	-0.112	-0.042	-0.099	0.079	0.256	0.121	0.213	-0.045	-0.219	0.047	-0.009	1	0.519	0.525	0.451	0.13	0.07	-0.051	0.037
-0.16	-0.071	-0.058	-0.152	0.006	-0.125	-0.241	-0.718	0.004	0.039	-0.113	-0.119	-0.079	-0.023	-0.056	-0.015	0.078	0.043	0.203	0.026	-0.1	-0.153	-0.119	-0.162	-0.118	-0.039	-0.069	-0.088	-0.041	-0.037	-0.083	0.022	0.013	-0.022	0.094	0.371	0.204	0.27	0.067	-0.137	0.036	-0.002	0.519	1	0.772	0.766	0.251	0.186	0.042	0.218
-0.226	-0.094	-0.168	-0.207	-0.059	-0.232	-0.338	-0.693	0.015	0.038	-0.225	-0.194	-0.136	-0.028	-0.081	-0.088	0.065	0.041	0.032	-0.11	-0.098	-0.17	-0.081	-0.149	-0.139	-0.051	-0.078	-0.125	-0.096	-0.112	-0.096	-0.026	-0.055	-0.078	0.086	0.324	0.128	0.212	0.087	-0.188	0.057	0	0.525	0.772	1	0.721	0.192	0.109	-0.047	0.11
-0.137	-0.126	-0.094	-0.179	0.068	-0.238	-0.309	-0.667	0.003	0.104	-0.097	-0.106	-0.021	0.041	-0.009	-0.034	0.143	0.009	0.055	-0.035	-0.117	-0.177	-0.143	-0.186	-0.15	-0.029	-0.15	-0.124	-0.108	-0.129	-0.203	-0.004	0	0.033	0.071	0.299	0.156	0.255	0.027	-0.25	-0.004	-0.115	0.451	0.766	0.721	1	0.208	0.091	-0.004	0.144
0.219	0.245	0.246	0.294	0.22	0.078	0.138	-0.135	0.078	0.034	0.078	0.075	0.124	0.102	0.081	0.045	0.09	0.132	0.115	0.179	0.06	0.007	0.058	0.02	0.144	0.104	0.11	0.068	0.125	0.143	0.109	0.163	0.19	0.219	0.207	0.265	0.236	0.286	0.019	0.088	0.212	0.209	0.13	0.251	0.192	0.208	1	0.595	0.403	0.341
0.156	0.213	0.258	0.267	0.266	0.123	0.159	-0.068	0.071	0.13	0.199	0.247	0.285	0.087	0.067	0.126	0.03	0.152	0.121	0.219	0.065	0.083	0.051	0.037	0.166	0.155	0.108	0.136	0.134	0.19	0.15	0.256	0.241	0.222	0.197	0.251	0.244	0.245	-0.007	0.142	0.203	0.315	0.07	0.186	0.109	0.091	0.595	1	0.425	0.462
0.319	0.281	0.297	0.332	0.288	0.162	0.257	0.069	0.081	0.063	0.225	0.262	0.356	0.094	0.057	0.11	0.132	0.09	0.123	0.177	0.087	0.088	0.084	0.055	0.212	0.184	0.122	0.1	0.199	0.188	0.144	0.072	0.14	0.164	0.097	0.161	0.201	0.195	-0.017	0.122	0.076	0.206	-0.051	0.042	-0.047	-0.004	0.403	0.425	1	0.335
0.098	0.15	0.199	0.25	0.235	0.171	0.148	-0.085	0.107	0.07	0.29	0.262	0.242	0.09	-0.039	-0.009	0.173	0.058	0.117	0.112	0.07	0.025	0.066	-0.005	0.143	0.089	0.045	0.06	0.036	0.216	0.023	0.405	0.309	0.425	0.193	0.251	0.255	0.28	0.106	0.176	0.213	0.297	0.037	0.218	0.11	0.144	0.341	0.462	0.335	1
0.483	0.127	0.264	0.308	0.268	0.127	0.25	0.17	0.064	0.046	0.192	0.048	0.135	0.093	0.046	0.035	0.177	0.082	0.185	0.154	0.037	0.028	0.013	-0.05	0.098	0.013	-0.008	-0.001	0.099	0.054	0.039	0.233	0.29	0.419	0.161	0.069	0.121	0.097	-0.077	0.156	0.161	0.206	-0.086	-0.071	-0.162	-0.047	0.317	0.225	0.298	0.338
0.184	0.125	0.131	0.108	0.068	0.072	0.156	0.26	-0.009	0.048	0.194	0.1	0.167	0.174	0.069	0.015	-0.037	0.001	-0.027	0.137	-0.015	0.145	-0.002	0.009	0.154	0.105	0.141	0.06	0.167	0.178	0.154	0.045	0.08	0.099	0.119	0.019	0.085	0.077	0.104	0.139	0.207	0.201	-0.09	-0.222	-0.154	-0.179	0.156	0.212	0.193	0.011
0.267	0.16	0.248	0.198	0.232	0.074	0.167	0.163	-0.061	-0.002	0.27	0.246	0.254	0.023	-0.012	-0.047	-0.112	0	0.036	0.159	-0.034	0.02	-0.107	-0.035	0.038	0.065	0.036	-0.073	0.125	0.21	0.081	0.068	0.172	0.217	0.105	0.027	0.138	0.088	0.011	0.095	0.175	0.19	-0.014	-0.156	-0.152	-0.128	0.236	0.247	0.259	0.185
0.092	0.186	0.108	0.207	-0.018	0.203	0.277	0.238	0.112	0.008	0.085	0.138	0.157	0.091	0.067	0.13	0.251	0.062	0.091	0.116	0.253	0.352	0.255	0.254	0.461	0.224	0.231	0.499	0.248	0.337	0.273	0.107	0.113	0.134	0.037	0.021	0.072	0.047	0.017	0.228	0.102	0.195	-0.179	-0.172	-0.217	-0.204	0.038	0.126	0.134	0.137
-0.042	0.13	0.101	0.085	-0.007	0.128	0.117	0.139	0.119	0.024	0.03	0.148	0.062	0.07	0.138	0.145	0.16	0.11	0.128	0.118	0.258	0.348	0.26	0.242	0.355	0.154	0.224	0.481	0.155	0.24	0.201	0.094	0.143	0.167	-0.003	0.033	0.018	0.046	-0.036	0.146	0.03	0.114	-0.107	-0.062	-0.092	-0.091	0.03	0.034	0.022	0.18
0.045	0.117	0.127	0.121	0.028	0.262	0.16	0.212	0.146	0.037	0.251	0.221	0.217	0.024	0.126	0.139	0.227	0.039	0.087	0.097	0.219	0.22	0.257	0.175	0.327	0.18	0.21	0.416	0.153	0.232	0.264	0.076	0.098	0.095	-0.028	-0.022	0.016	0.033	-0.014	0.148	-0.02	0.088	-0.156	-0.119	-0.167	-0.171	0.059	0.107	0.059	0.119
0.275	0.228	0.319	0.236	0.264	0.041	0.22	0	-0.025	0.005	0.23	0.189	0.15	0.055	-0.034	0.024	0.045	0.054	0.131	0.092	-0.003	0.08	-0.008	-0.012	0.167	0.036	0.036	0.041	0.119	0.09	0.032	0.22	0.268	0.302	0.195	0.152	0.226	0.178	0	0.017	0.195	0.269	0.014	0.069	0.007	0.054	0.337	0.29	0.325	0.226
0.118	0.107	0.189	0.177	0.117	0.101	0.063	-0.016	0.143	0.063	0.367	0.293	0.3	0.098	0.161	0.078	0.237	0.064	0.19	0.173	0.077	0.057	0.045	0.042	0.153	0.072	0.036	0.059	-0.066	0.112	0.045	0.266	0.202	0.276	0.063	-0.011	0.132	0.045	0.019	0.044	0.082	0.086	0.039	0.023	0.008	0.074	0.119	0.218	0.125	0.24
0.133	0.104	0.21	0.251	0.202	0.085	0.191	-0.097	0.07	0.069	0.103	0.091	0.076	0.072	-0.001	0.017	0.082	0.075	0.142	0.155	0.085	0.097	0.094	0.035	0.139	0.153	0.029	0.179	0.11	0.178	0.022	0.398	0.371	0.423	0.259	0.232	0.203	0.203	0.048	0.174	0.242	0.296	0.098	0.209	0.13	0.144	0.449	0.432	0.251	0.506
0.022	0.036	0.119	0.071	0.066	-0.099	0.01	-0.186	-0.036	-0.039	-0.02	-0.069	-0.049	-0.06	-0.039	-0.1	-0.152	-0.013	-0.032	-0.118	0.016	-0.057	-0.037	-0.053	0.016	-0.001	-0.045	-0.036	0.054	-0.026	-0.054	0.142	0.159	0.161	0.262	0.341	0.229	0.235	0.196	-0.035	0.204	0.19	0.285	0.301	0.303	0.237	0.26	0.211	0.097	0.213
-0.035	-0.001	0.037	-0.073	0.078	-0.171	-0.093	-0.294	0.064	0.058	-0.018	-0.093	-0.004	0.018	0.044	-0.049	-0.06	0.007	0.098	-0.027	-0.023	-0.046	-0.005	-0.068	-0.076	0.004	-0.103	-0.034	-0.057	-0.087	-0.125	0.208	0.194	0.203	0.31	0.403	0.274	0.286	0.201	-0.085	0.135	0.109	0.255	0.435	0.43	0.414	0.241	0.185	0.094	0.279
0.223	0.165	0.153	0.257	0.169	0.192	0.393	0.121	0.195	0.132	0.093	0.079	0.143	0.148	0.12	0.433	0.081	0.405	0.301	0.139	0.105	0.141	0.161	0.168	0.224	0.176	0.359	0.181	0.131	0.169	0.315	0.153	0.147	0.148	0.09	0.025	0.101	0.058	0.047	0.209	0.124	0.269	-0.095	-0.051	-0.08	-0.165	0.175	0.22	0.201	0.101
0.213	0.153	0.168	0.253	0.169	0.149	0.296	0.101	0.18	0.048	0.09	0.176	0.162	0.125	0.098	0.123	0.048	0.133	0.132	0.047	0.098	0.168	0.159	0.096	0.342	0.081	0.208	0.22	0.148	0.206	0.172	0.11	0.127	0.132	0.173	0.135	0.154	0.184	0.003	0.212	0.193	0.287	0.021	-0.019	-0.077	-0.141	0.206	0.24	0.204	0.223
0.31	0.235	0.178	0.386	0.182	0.244	0.575	0.298	0.068	0.032	0.089	0.125	0.102	0.134	0.1	0.122	0.21	0.068	0.089	0.079	0.079	0.152	0.06	0.1	0.251	0.107	0.15	0.158	0.143	0.154	0.141	0.16	0.21	0.228	0.034	-0.05	-0.007	-0.129	0.049	0.264	0.134	0.212	-0.173	-0.194	-0.22	-0.299	0.07	0.107	0.192	0.121
0.356	0.218	0.299	0.422	0.177	0.258	0.611	0.287	0.09	0.037	0.092	0.086	0.077	0.121	0.107	0.219	0.123	0.164	0.15	0.118	0.088	0.192	0.125	0.092	0.319	0.174	0.198	0.204	0.176	0.229	0.224	0.163	0.212	0.254	0.063	-0.049	0.017	-0.065	0.021	0.28	0.131	0.25	-0.183	-0.195	-0.265	-0.307	0.16	0.201	0.287	0.14
0.238	0.218	0.246	0.422	0.103	0.271	0.569	0.306	0.213	0.054	0.048	0.167	0.118	0.083	0.207	0.143	0.141	0.053	0.05	0.071	0.345	0.349	0.33	0.357	0.466	0.24	0.24	0.52	0.175	0.322	0.281	0.215	0.244	0.234	0.076	-0.074	-0.006	-0.077	0.03	0.362	0.132	0.219	-0.281	-0.259	-0.303	-0.322	0.093	0.229	0.202	0.142
0.176	0.207	0.155	0.344	0.096	0.272	0.487	0.344	0.219	0.096	0.113	0.196	0.154	0.164	0.157	0.151	0.13	0.093	0.09	0.126	0.368	0.442	0.346	0.329	0.398	0.219	0.264	0.432	0.166	0.265	0.296	0.214	0.205	0.193	0.073	-0.055	0.009	-0.079	0.084	0.394	0.132	0.165	-0.268	-0.268	-0.292	-0.347	0.05	0.169	0.165	0.188
0.076	0.075	0.052	0.228	0.141	0.09	0.199	0.004	0.109	0.125	0.238	0.169	0.276	0.079	0.085	0.074	0.229	0.063	0.196	0.125	0.032	0.012	0.091	0.055	0.254	0.095	0.141	0.043	0.089	0.082	0.072	0.095	0.125	0.232	0.104	0.13	0.072	0.073	-0.032	0.058	0.063	0.215	0.057	0.026	-0.031	0.028	0.111	0.181	0.186	0.293
0.091	0.029	0.091	0.206	0.141	0.115	0.228	0.086	0.132	0.027	0.138	0.105	0.144	0.181	0.041	0.14	0.219	0.114	0.095	0.079	0.161	0.136	0.184	0.119	0.292	0.039	0.201	0.165	0.035	0.084	0.128	0.113	0.144	0.217	0.13	-0.003	0.086	0.09	0.035	0.168	0.201	0.222	-0.035	-0.036	-0.12	-0.049	0.158	0.128	0.164	0.245
0.121	0.145	0.118	0.119	0.156	0.001	0.08	0.005	0.146	0.257	0.206	0.085	0.151	0.269	0.183	0.167	0.077	0.202	0.172	0.202	0.03	0.132	0.101	0.064	0.124	0.122	0.081	0.102	0.058	0.091	0.118	0.179	0.246	0.251	0.138	0.101	0.146	0.153	0.054	0.064	0.199	0.273	-0.034	0.082	0.052	0.008	0.263	0.354	0.2	0.402
0.117	0.081	0.194	0.179	0.099	0.089	0.165	0.091	0.075	0.003	0.089	0.012	-0.003	0.121	0.006	0.005	0.092	-0.018	-0.033	0.008	0.061	0.115	0.075	0.094	0.222	0.101	0.136	0.21	0.065	0.124	0.132	0.175	0.135	0.27	0.076	0.043	0.049	0.053	0.07	0.246	0.181	0.213	-0.013	-0.015	-0.065	-0.079	0.127	0.19	0.15	0.306
[truncated: 21 more columns]
