# Supplementary material for: Development of a modified C-BARQ for evaluating behavior in working dogs
Source: Front Vet Sci. 2024 Jun 28;11:1371630. doi: 10.3389/fvets.2024.1371630 (PMC11239546; doi:10.3389/fvets.2024.1371630)
Supplement: Supplementary file 2 [file Data_Sheet_2.xlsx]

## Sheet: TableS3
SUPPLEMENTARY DATA TABLE 2
	TRAIN01	TRAIN02	TRAIN03	TRAIN04	TRAIN05	TRAIN06	TRAIN07	TRAIN08	AGG09	AGG10	AGG11	AGG12	AGG13	AGG14	AGG15	AGG16	AGG17	AGG18	AGG19	AGG20	FEAR21	FEAR22	FEAR23	FEAR24	FEAR25	FEAR26	FEAR27	FEAR28	FEAR29	FEAR30	FEAR31	SEPR32	SEPR33	SEPR34	EXCITE35	EXCITE36	EXCITE37	EXCITE38	ATT39	ATT40	ATT41	ATT42	PLAY43	PLAY44	PLAY45	PLAY46	IMP47	IMP48	IMP49
TRAIN01	1	0.316	0.435	0.485	0.338	0.182	0.405	0.232	0.034	-0.006	0.257	-0.013	0.095	0.012	-0.001	0.101	0.092	0.104	0.069	0.035	-0.036	0.049	-0.05	-0.088	0.135	0.064	0.025	0.07	0.166	0.087	0.065	0.075	0.123	0.189	-0.01	-0.059	0.012	-0.055	-0.158	0.105	0.054	0.099	-0.137	-0.151	-0.22	-0.133	0.221	0.156	0.319
TRAIN02	0.316	1	0.507	0.423	0.261	0.34	0.303	0.176	0.043	0.043	0.101	0.086	0.09	0.046	0.05	0.08	0.076	0.036	0.024	0.046	0.074	0.126	0.065	0.07	0.138	0.134	0.111	0.153	0.151	0.148	0.107	0.097	0.175	0.157	0.112	0.043	0.075	0.038	-0.026	0.022	0.079	0.145	-0.074	-0.058	-0.086	-0.113	0.234	0.204	0.272
TRAIN03	0.435	0.507	1	0.483	0.29	0.31	0.324	0.17	0.027	0.026	0.116	0.062	0.044	-0.003	0.026	0.09	-0.027	0.063	0.11	0.067	-0.009	0.134	0.013	0.011	0.182	0.103	0.013	0.11	0.136	0.179	0.064	0.161	0.241	0.21	0.164	0.055	0.09	0.093	-0.03	0.13	0.123	0.14	-0.074	-0.046	-0.157	-0.084	0.237	0.249	0.292
TRAIN04	0.485	0.423	0.483	1	0.418	0.419	0.538	0.224	0.096	-0.046	0.179	0.106	0.181	0.047	0.029	0.077	0.059	0.051	0.031	0.106	0.129	0.14	0.082	0.067	0.234	0.098	0.113	0.162	0.127	0.15	0.145	0.136	0.197	0.229	0.09	-0.021	0.067	0.034	-0.171	0.126	0.034	0.176	-0.129	-0.15	-0.207	-0.173	0.291	0.265	0.328
TRAIN05	0.338	0.261	0.29	0.418	1	0.242	0.223	0.011	0.089	0.088	0.215	0.186	0.259	0.064	0.075	0.117	0.053	0.112	0.156	0.125	-0.043	-0.087	-0.046	-0.076	0.133	0.006	0.013	-0.019	0.022	0.021	-0.078	0.054	0.155	0.157	0.049	0.122	0.091	0.093	-0.079	0.031	0.033	0.143	-0.065	0.018	-0.047	0.057	0.219	0.264	0.293
TRAIN06	0.182	0.34	0.31	0.419	0.242	1	0.324	0.182	0.06	-0.063	0.064	0.102	0.016	-0.008	-0.022	0.064	-0.009	0.069	0.022	0.036	0.054	0.141	0.073	0.055	0.182	0.06	0.104	0.191	0.126	0.13	0.187	0.139	0.138	0.142	-0.045	-0.058	0.006	-0.045	-0.056	0.2	0.017	0.051	-0.102	-0.124	-0.231	-0.235	0.085	0.125	0.166
TRAIN07	0.405	0.303	0.324	0.538	0.223	0.324	1	0.387	0.051	-0.053	0.099	0.102	0.109	0.065	0.024	0.127	0.08	0.09	0.027	0.092	0.15	0.275	0.159	0.146	0.308	0.132	0.152	0.258	0.15	0.209	0.181	0.163	0.246	0.175	0.066	-0.054	0.009	-0.077	0.002	0.254	0.111	0.197	-0.197	-0.228	-0.328	-0.299	0.143	0.161	0.26
TRAIN08	0.232	0.176	0.17	0.224	0.011	0.182	0.387	1	-0.01	-0.091	0.139	0.136	0.126	0.033	-0.005	0.01	0.005	-0.018	-0.121	-0.046	0.126	0.178	0.121	0.163	0.16	0.138	0.118	0.184	0.119	0.09	0.2	0.008	0.093	0.075	0.012	-0.257	-0.087	-0.155	-0.021	0.195	0.032	0.075	-0.43	-0.691	-0.672	-0.648	-0.121	-0.062	0.078
AGG09	0.034	0.043	0.027	0.096	0.089	0.06	0.051	-0.01	1	0.661	0.281	0.294	0.347	0.523	0.777	0.487	0.43	0.456	0.302	0.128	0.548	0.026	0.527	0.508	0.226	0.218	0.249	0.268	0.157	0.162	0.16	0.138	0.034	0.098	0.024	0.002	0.006	-0.076	0.127	0.219	-0.009	0.031	-0.368	0.006	0.004	-0.007	0.09	0.072	0.094
AGG10	-0.006	0.043	0.026	-0.046	0.088	-0.063	-0.053	-0.091	0.661	1	0.205	0.275	0.328	0.637	0.658	0.408	0.464	0.427	0.337	0.204	0.3	-0.049	0.316	0.262	0.025	0.202	0.198	0.104	0.101	0.095	0.104	0.172	0.119	0.136	0.024	0.02	0.022	0.004	0.105	0.061	0.015	0.01	-0.239	0.046	0.046	0.105	0.027	0.121	0.058
AGG11	0.257	0.101	0.116	0.179	0.215	0.064	0.099	0.139	0.281	0.205	1	0.703	0.792	0.105	0.316	0.223	0.363	0.238	0.382	0.484	0.246	0.055	0.098	0.227	0.183	0.247	0.175	0.139	0.221	0.266	0.116	0.137	0.151	0.208	-0.065	-0.104	0.041	0.081	-0.077	0.05	0.069	0.103	-0.229	-0.106	-0.225	-0.106	0.087	0.201	0.227
AGG12	-0.013	0.086	0.062	0.106	0.186	0.102	0.102	0.136	0.294	0.275	0.703	1	0.884	0.16	0.305	0.231	0.303	0.222	0.334	0.437	0.266	0.153	0.271	0.271	0.247	0.203	0.195	0.231	0.143	0.255	0.158	0.108	0.188	0.069	0.015	0.087	0.133	0.09	-0.131	0.104	0.074	0.066	-0.199	-0.131	-0.201	-0.119	0.077	0.249	0.254
AGG13	0.095	0.09	0.044	0.181	0.259	0.016	0.109	0.126	0.347	0.328	0.792	0.884	1	0.188	0.406	0.256	0.422	0.239	0.374	0.49	0.245	0.067	0.246	0.271	0.254	0.31	0.196	0.23	0.254	0.292	0.128	0.067	0.16	0.069	0.016	0.104	0.102	0.118	-0.113	0.085	0.104	0.097	-0.176	-0.08	-0.145	-0.033	0.129	0.287	0.353
AGG14	0.012	0.046	-0.003	0.047	0.064	-0.008	0.065	0.033	0.523	0.637	0.105	0.16	0.188	1	0.506	0.355	0.349	0.357	0.254	0.214	0.3	0.058	0.352	0.304	0.156	0.159	0.177	0.131	0.118	0.068	0.092	0.206	0.131	0.159	0.088	-0.01	0.055	0.046	0.121	0.107	0.028	0.124	-0.247	-0.021	-0.03	0.032	0.105	0.084	0.091
AGG15	-0.001	0.05	0.026	0.029	0.075	-0.022	0.024	-0.005	0.777	0.658	0.316	0.305	0.406	0.506	1	0.439	0.483	0.416	0.358	0.21	0.491	0.072	0.526	0.579	0.136	0.356	0.231	0.252	0.151	0.164	0.096	0.126	0.064	0.094	0.053	-0.028	0.013	-0.053	-0.005	0.06	-0.071	0.019	-0.416	-0.063	-0.095	-0.022	0.084	0.068	0.058
AGG16	0.101	0.08	0.09	0.077	0.117	0.064	0.127	0.01	0.487	0.408	0.223	0.231	0.256	0.355	0.439	1	0.248	0.782	0.577	0.405	0.226	0.085	0.245	0.245	0.177	0.183	0.502	0.165	0.088	0.163	0.335	0.075	0.042	0.031	0.024	-0.056	0.019	-0.008	0.051	0.167	0.015	0.076	-0.213	-0.004	-0.078	-0.037	0.051	0.127	0.117
AGG17	0.092	0.076	-0.027	0.059	0.053	-0.009	0.08	0.005	0.43	0.464	0.363	0.303	0.422	0.349	0.483	0.248	1	0.339	0.338	0.25	0.365	0.11	0.328	0.312	0.226	0.265	0.198	0.343	0.239	0.271	0.141	0.253	0.107	0.317	0.073	0.17	0.107	0.138	-0.03	0.168	-0.112	-0.006	-0.277	0.078	0.068	0.142	0.082	0.031	0.124
AGG18	0.104	0.036	0.063	0.051	0.112	0.069	0.09	-0.018	0.456	0.427	0.238	0.222	0.239	0.357	0.416	0.782	0.339	1	0.596	0.41	0.162	0.047	0.219	0.183	0.115	0.175	0.397	0.077	0.089	0.156	0.336	0.104	0.041	0.057	0.011	-0.007	0.012	-0.031	0.079	0.095	0.074	0.13	-0.177	0.04	0.048	0.002	0.132	0.15	0.097
AGG19	0.069	0.024	0.11	0.031	0.156	0.022	0.027	-0.121	0.302	0.337	0.382	0.334	0.374	0.254	0.358	0.577	0.338	0.596	1	0.613	0.176	0.15	0.21	0.176	0.159	0.204	0.298	0.13	0.161	0.245	0.19	0.188	0.087	0.108	0.164	0.114	0.152	0.122	-0.013	0.002	0.035	0.149	-0.088	0.2	0.03	0.054	0.12	0.127	0.128
AGG20	0.035	0.046	0.067	0.106	0.125	0.036	0.092	-0.046	0.128	0.204	0.484	0.437	0.49	0.214	0.21	0.405	0.25	0.41	0.613	1	0.14	0.164	0.069	0.075	0.187	0.215	0.226	0.124	0.189	0.235	0.157	0.141	0.112	0.091	0.023	0.019	0.084	0.092	-0.033	0.058	0.102	0.172	-0.133	0.031	-0.091	-0.036	0.168	0.213	0.169
FEAR21	-0.036	0.074	-0.009	0.129	-0.043	0.054	0.15	0.126	0.548	0.3	0.246	0.266	0.245	0.3	0.491	0.226	0.365	0.162	0.176	0.14	1	0.328	0.816	0.849	0.418	0.459	0.435	0.596	0.205	0.295	0.338	0.22	0.071	0.117	0.172	-0.006	0.064	0.001	0.134	0.207	0.052	0.121	-0.4	-0.099	-0.103	-0.122	0.066	0.07	0.096
FEAR22	0.049	0.126	0.134	0.14	-0.087	0.141	0.275	0.178	0.026	-0.049	0.055	0.153	0.067	0.058	0.072	0.085	0.11	0.047	0.15	0.164	0.328	1	0.288	0.312	0.5	0.2	0.175	0.454	0.168	0.26	0.266	0.157	0.143	0.111	0.073	0.019	0.026	0.095	0.031	0.178	0.126	0.082	-0.168	-0.156	-0.173	-0.174	0.007	0.085	0.086
FEAR23	-0.05	0.065	0.013	0.082	-0.046	0.073	0.159	0.121	0.527	0.316	0.098	0.271	0.246	0.352	0.526	0.245	0.328	0.219	0.21	0.069	0.816	0.288	1	0.838	0.455	0.408	0.449	0.564	0.143	0.197	0.363	0.237	0.127	0.125	0.104	0.03	0.014	-0.017	0.12	0.171	0.049	0.158	-0.416	-0.113	-0.08	-0.15	0.068	0.055	0.091
FEAR24	-0.088	0.07	0.011	0.067	-0.076	0.055	0.146	0.163	0.508	0.262	0.227	0.271	0.271	0.304	0.579	0.245	0.312	0.183	0.176	0.075	0.849	0.312	0.838	1	0.395	0.512	0.479	0.532	0.194	0.185	0.362	0.209	0.055	0.088	0.13	-0.001	0.064	0.008	0.154	0.244	0.041	0.128	-0.465	-0.152	-0.144	-0.187	0.033	0.041	0.069
FEAR25	0.135	0.138	0.182	0.234	0.133	0.182	0.308	0.16	0.226	0.025	0.183	0.247	0.254	0.156	0.136	0.177	0.226	0.115	0.159	0.187	0.418	0.5	0.455	0.395	1	0.303	0.3	0.552	0.17	0.253	0.312	0.164	0.186	0.229	0.066	0.04	0.029	0.122	0.012	0.273	0.164	0.178	-0.181	-0.122	-0.141	-0.15	0.148	0.169	0.216
FEAR26	0.064	0.134	0.103	0.098	0.006	0.06	0.132	0.138	0.218	0.202	0.247	0.203	0.31	0.159	0.356	0.183	0.265	0.175	0.204	0.215	0.459	0.2	0.408	0.512	0.303	1	0.329	0.472	0.397	0.411	0.297	0.221	0.167	0.141	0.097	0.072	0.048	0.054	0.105	0.186	0.039	0.135	-0.223	-0.041	-0.049	-0.027	0.113	0.159	0.189
FEAR27	0.025	0.111	0.013	0.113	0.013	0.104	0.152	0.118	0.249	0.198	0.175	0.195	0.196	0.177	0.231	0.502	0.198	0.397	0.298	0.226	0.435	0.175	0.449	0.479	0.3	0.329	1	0.361	0.211	0.249	0.784	0.088	0.073	0.036	0.061	-0.06	0.046	0.041	0.017	0.165	0.053	0.15	-0.144	-0.068	-0.087	-0.163	0.124	0.12	0.135
FEAR28	0.07	0.153	0.11	0.162	-0.019	0.191	0.258	0.184	0.268	0.104	0.139	0.231	0.23	0.131	0.252	0.165	0.343	0.077	0.13	0.124	0.596	0.454	0.564	0.532	0.552	0.472	0.361	1	0.233	0.383	0.379	0.243	0.16	0.143	0.101	0.095	0.064	0.09	0.046	0.263	0.085	0.146	-0.242	-0.092	-0.131	-0.123	0.072	0.14	0.106
FEAR29	0.166	0.151	0.136	0.127	0.022	0.126	0.15	0.119	0.157	0.101	0.221	0.143	0.254	0.118	0.151	0.088	0.239	0.089	0.161	0.189	0.205	0.168	0.143	0.194	0.17	0.397	0.211	0.233	1	0.599	0.262	0.168	0.168	0.142	0.051	0.033	0.065	0.055	0.039	0.172	0.086	0.125	-0.14	-0.036	-0.092	-0.114	0.128	0.133	0.198
FEAR30	0.087	0.148	0.179	0.15	0.021	0.13	0.209	0.09	0.162	0.095	0.266	0.255	0.292	0.068	0.164	0.163	0.271	0.156	0.245	0.235	0.295	0.26	0.197	0.185	0.253	0.411	0.249	0.383	0.599	1	0.277	0.219	0.224	0.234	0.046	0.07	0.047	0.081	-0.038	0.186	0.105	0.163	-0.094	-0.039	-0.116	-0.135	0.144	0.192	0.189
FEAR31	0.065	0.107	0.064	0.145	-0.078	0.187	0.181	0.2	0.16	0.104	0.116	0.158	0.128	0.092	0.096	0.335	0.141	0.336	0.19	0.157	0.338	0.266	0.363	0.362	0.312	0.297	0.784	0.379	0.262	0.277	1	0.074	0.09	0.081	0.067	-0.019	0.054	0.029	0.044	0.165	0.063	0.139	-0.122	-0.071	-0.099	-0.217	0.12	0.155	0.159
SEPR32	0.075	0.097	0.161	0.136	0.054	0.139	0.163	0.008	0.138	0.172	0.137	0.108	0.067	0.206	0.126	0.075	0.253	0.104	0.188	0.141	0.22	0.157	0.237	0.209	0.164	0.221	0.088	0.243	0.168	0.219	0.074	1	0.652	0.63	0.297	0.146	0.227	0.131	0.169	0.248	0.179	0.223	-0.112	0.018	-0.032	-0.014	0.157	0.248	0.074
SEPR33	0.123	0.175	0.241	0.197	0.155	0.138	0.246	0.093	0.034	0.119	0.151	0.188	0.16	0.131	0.064	0.042	0.107	0.041	0.087	0.112	0.071	0.143	0.127	0.055	0.186	0.167	0.073	0.16	0.168	0.224	0.09	0.652	1	0.643	0.26	0.103	0.134	0.117	0.11	0.184	0.206	0.272	-0.048	0.014	-0.058	-0.003	0.185	0.232	0.142
SEPR34	0.189	0.157	0.21	0.229	0.157	0.142	0.175	0.075	0.098	0.136	0.208	0.069	0.069	0.159	0.094	0.031	0.317	0.057	0.108	0.091	0.117	0.111	0.125	0.088	0.229	0.141	0.036	0.143	0.142	0.234	0.081	0.63	0.643	1	0.19	0.075	0.155	0.097	0.056	0.193	0.179	0.263	-0.108	-0.029	-0.082	0.035	0.211	0.216	0.161
EXCITE35	-0.01	0.112	0.164	0.09	0.049	-0.045	0.066	0.012	0.024	0.024	-0.065	0.015	0.016	0.088	0.053	0.024	0.073	0.011	0.164	0.023	0.172	0.073	0.104	0.13	0.066	0.097	0.061	0.101	0.051	0.046	0.067	0.297	0.26	0.19	1	0.509	0.499	0.423	0.251	0.12	0.214	0.225	0.077	0.098	0.086	0.069	0.209	0.196	0.098
EXCITE36	-0.059	0.043	0.055	-0.021	0.122	-0.058	-0.054	-0.257	0.002	0.02	-0.104	0.087	0.104	-0.01	-0.028	-0.056	0.17	-0.007	0.114	0.019	-0.006	0.019	0.03	-0.001	0.04	0.072	-0.06	0.095	0.033	0.07	-0.019	0.146	0.103	0.075	0.509	1	0.532	0.568	0.178	0.047	0.133	0.15	0.261	0.367	0.32	0.301	0.254	0.248	0.152
EXCITE37	0.012	0.075	0.09	0.067	0.091	0.006	0.009	-0.087	0.006	0.022	0.041	0.133	0.102	0.055	0.013	0.019	0.107	0.012	0.152	0.084	0.064	0.026	0.014	0.064	0.029	0.048	0.046	0.064	0.065	0.047	0.054	0.227	0.134	0.155	0.499	0.532	1	0.67	0.155	0.078	0.146	0.22	0.119	0.206	0.129	0.151	0.233	0.243	0.195
EXCITE38	-0.055	0.038	0.093	0.034	0.093	-0.045	-0.077	-0.155	-0.076	0.004	0.081	0.09	0.118	0.046	-0.053	-0.008	0.138	-0.031	0.122	0.092	0.001	0.095	-0.017	0.008	0.122	0.054	0.041	0.09	0.055	0.081	0.029	0.131	0.117	0.097	0.423	0.568	0.67	1	0.12	0.037	0.125	0.147	0.214	0.273	0.208	0.259	0.283	0.244	0.189
ATT39	-0.158	-0.026	-0.03	-0.171	-0.079	-0.056	0.002	-0.021	0.127	0.105	-0.077	-0.131	-0.113	0.121	-0.005	0.051	-0.03	0.079	-0.013	-0.033	0.134	0.031	0.12	0.154	0.012	0.105	0.017	0.046	0.039	-0.038	0.044	0.169	0.11	0.056	0.251	0.178	0.155	0.12	1	0.338	0.329	0.185	-0.027	0.086	0.1	0.04	0.014	-0.012	-0.023
ATT40	0.105	0.022	0.13	0.126	0.031	0.2	0.254	0.195	0.219	0.061	0.05	0.104	0.085	0.107	0.06	0.167	0.168	0.095	0.002	0.058	0.207	0.178	0.171	0.244	0.273	0.186	0.165	0.263	0.172	0.186	0.165	0.248	0.184	0.193	0.12	0.047	0.078	0.037	0.338	1	0.247	0.222	-0.232	-0.139	-0.188	-0.261	0.093	0.144	0.126
ATT41	0.054	0.079	0.123	0.034	0.033	0.017	0.111	0.032	-0.009	0.015	0.069	0.074	0.104	0.028	-0.071	0.015	-0.112	0.074	0.035	0.102	0.052	0.126	0.049	0.041	0.164	0.039	0.053	0.085	0.086	0.105	0.063	0.179	0.206	0.179	0.214	0.133	0.146	0.125	0.329	0.247	1	0.472	0.042	0.04	0.056	-0.002	0.214	0.209	0.08
ATT42	0.099	0.145	0.14	0.176	0.143	0.051	0.197	0.075	0.031	0.01	0.103	0.066	0.097	0.124	0.019	0.076	-0.006	0.13	0.149	0.172	0.121	0.082	0.158	0.128	0.178	0.135	0.15	0.146	0.125	0.163	0.139	0.223	0.272	0.263	0.225	0.15	0.22	0.147	0.185	0.222	0.472	1	-0.022	-0.006	-0.012	-0.126	0.206	0.307	0.21
PLAY43	-0.137	-0.074	-0.074	-0.129	-0.065	-0.102	-0.197	-0.43	-0.368	-0.239	-0.229	-0.199	-0.176	-0.247	-0.416	-0.213	-0.277	-0.177	-0.088	-0.133	-0.4	-0.168	-0.416	-0.465	-0.181	-0.223	-0.144	-0.242	-0.14	-0.094	-0.122	-0.112	-0.048	-0.108	0.077	0.261	0.119	0.214	-0.027	-0.232	0.042	-0.022	1	0.523	0.522	0.448	0.118	0.069	-0.054
PLAY44	-0.151	-0.058	-0.046	-0.15	0.018	-0.124	-0.228	-0.691	0.006	0.046	-0.106	-0.131	-0.08	-0.021	-0.063	-0.004	0.078	0.04	0.2	0.031	-0.099	-0.156	-0.113	-0.152	-0.122	-0.041	-0.068	-0.092	-0.036	-0.039	-0.071	0.018	0.014	-0.029	0.098	0.367	0.206	0.273	0.086	-0.139	0.04	-0.006	0.523	1	0.767	0.751	0.245	0.175	0.037
PLAY45	-0.22	-0.086	-0.157	-0.207	-0.047	-0.231	-0.328	-0.672	0.004	0.046	-0.225	-0.201	-0.145	-0.03	-0.095	-0.078	0.068	0.048	0.03	-0.091	-0.103	-0.173	-0.08	-0.144	-0.141	-0.049	-0.087	-0.131	-0.092	-0.116	-0.099	-0.032	-0.058	-0.082	0.086	0.32	0.129	0.208	0.1	-0.188	0.056	-0.012	0.522	0.767	1	0.712	0.186	0.11	-0.052
PLAY46	-0.133	-0.113	-0.084	-0.173	0.057	-0.235	-0.299	-0.648	-0.007	0.105	-0.106	-0.119	-0.033	0.032	-0.022	-0.037	0.142	0.002	0.054	-0.036	-0.122	-0.174	-0.15	-0.187	-0.15	-0.027	-0.163	-0.123	-0.114	-0.135	-0.217	-0.014	-0.003	0.035	0.069	0.301	0.151	0.259	0.04	-0.261	-0.002	-0.126	0.448	0.751	0.712	1	0.198	0.086	-0.009
IMP47	0.221	0.234	0.237	0.291	0.219	0.085	0.143	-0.121	0.09	0.027	0.087	0.077	0.129	0.105	0.084	0.051	0.082	0.132	0.12	0.168	0.066	0.007	0.068	0.033	0.148	0.113	0.124	0.072	0.128	0.144	0.12	0.157	0.185	0.211	0.209	0.254	0.233	0.283	0.014	0.093	0.214	0.206	0.118	0.245	0.186	0.198	1	0.595	0.407
IMP48	0.156	0.204	0.249	0.265	0.264	0.125	0.161	-0.062	0.072	0.121	0.201	0.249	0.287	0.084	0.068	0.127	0.031	0.15	0.127	0.213	0.07	0.085	0.055	0.041	0.169	0.159	0.12	0.14	0.133	0.192	0.155	0.248	0.232	0.216	0.196	0.248	0.243	0.244	-0.012	0.144	0.209	0.307	0.069	0.175	0.11	0.086	0.595	1	0.421
IMP49	0.319	0.272	0.292	0.328	0.293	0.166	0.26	0.078	0.094	0.058	0.227	0.254	0.353	0.091	0.058	0.117	0.124	0.097	0.128	0.169	0.096	0.086	0.091	0.069	0.216	0.189	0.135	0.106	0.198	0.189	0.159	0.074	0.142	0.161	0.098	0.152	0.195	0.189	-0.023	0.126	0.08	0.21	-0.054	0.037	-0.052	-0.009	0.407	0.421	1
MISC50	0.134	0.148	0.189	0.26	0.182	0.162	0.182	0.011	0.138	0.022	0.344	0.299	0.267	0.104	0.021	0.02	0.204	0.062	0.141	0.105	0.102	0.032	0.095	0.052	0.187	0.096	0.115	0.077	0.06	0.175	0.101	0.283	0.229	0.336	0.156	0.141	0.208	0.182	0.057	0.177	0.17	0.246	-0.023	0.096	0.006	0.014	0.276	0.246	0.353
MISC51	0.451	0.107	0.223	0.288	0.264	0.119	0.231	0.15	0.068	0.029	0.192	0.044	0.128	0.098	0.054	0.039	0.128	0.092	0.188	0.15	0.037	0.029	0.008	-0.044	0.095	0.011	-0.004	-0.006	0.089	0.068	0.047	0.235	0.285	0.411	0.151	0.058	0.118	0.089	-0.094	0.159	0.148	0.215	-0.074	-0.075	-0.153	-0.046	0.315	0.225	0.291
MISC52	0.186	0.117	0.129	0.122	0.079	0.083	0.154	0.264	0.001	0.018	0.168	0.072	0.13	0.155	0.077	0.02	-0.059	0.016	-0.028	0.116	0.008	0.161	0.018	0.037	0.165	0.123	0.157	0.065	0.164	0.188	0.175	0.036	0.09	0.098	0.114	0.004	0.08	0.071	0.091	0.157	0.209	0.219	-0.09	-0.23	-0.152	-0.189	0.151	0.206	0.194
MISC53	0.259	0.148	0.233	0.188	0.233	0.068	0.153	0.157	-0.069	-0.028	0.249	0.225	0.233	0.016	-0.008	-0.045	-0.141	-0.002	0.029	0.134	-0.018	0.034	-0.097	-0.022	0.046	0.086	0.051	-0.055	0.128	0.215	0.088	0.055	0.164	0.195	0.095	0.01	0.117	0.072	0.007	0.105	0.167	0.201	-0.018	-0.165	-0.147	-0.145	0.232	0.24	0.255
MISC54	0.105	0.181	0.112	0.211	0.012	0.215	0.276	0.245	0.124	-0.004	0.098	0.134	0.165	0.086	0.073	0.134	0.233	0.068	0.1	0.123	0.262	0.349	0.252	0.256	0.455	0.236	0.24	0.504	0.25	0.338	0.283	0.115	0.124	0.134	0.033	0.004	0.062	0.037	0.002	0.232	0.102	0.203	-0.181	-0.178	-0.219	-0.201	0.052	0.132	0.143
MISC55	-0.044	0.122	0.093	0.083	0.005	0.129	0.109	0.143	0.12	0.013	0.026	0.149	0.073	0.069	0.143	0.144	0.146	0.095	0.127	0.125	0.261	0.349	0.248	0.239	0.356	0.16	0.231	0.483	0.147	0.244	0.2	0.094	0.141	0.168	-0.012	0.03	0.012	0.042	-0.054	0.146	0.028	0.117	-0.096	-0.073	-0.096	-0.084	0.034	0.036	0.027
MISC56	0.043	0.109	0.118	0.119	0.031	0.264	0.151	0.217	0.151	0.026	0.248	0.221	0.218	0.024	0.139	0.129	0.207	0.048	0.09	0.093	0.219	0.222	0.246	0.177	0.324	0.181	0.212	0.416	0.144	0.24	0.264	0.075	0.094	0.091	-0.036	-0.025	0.01	0.026	-0.032	0.15	-0.023	0.097	-0.152	-0.128	-0.166	-0.167	0.064	0.111	0.065
MISC57	0.274	0.232	0.322	0.245	0.272	0.057	0.227	0.012	-0.016	0	0.229	0.188	0.152	0.049	-0.034	0.037	0.041	0.066	0.124	0.092	0.003	0.086	0.007	-0.002	0.169	0.04	0.045	0.042	0.116	0.096	0.052	0.217	0.267	0.294	0.197	0.145	0.223	0.172	0.001	0.028	0.197	0.274	0.015	0.068	0.008	0.048	0.33	0.292	0.319
MISC58	0.111	0.102	0.174	0.178	0.121	0.093	0.056	-0.008	0.14	0.052	0.371	0.293	0.308	0.095	0.172	0.073	0.221	0.072	0.195	0.177	0.079	0.061	0.045	0.047	0.157	0.083	0.042	0.062	-0.06	0.117	0.049	0.256	0.196	0.27	0.058	-0.015	0.125	0.043	0.004	0.042	0.079	0.09	0.037	0.007	0.005	0.069	0.121	0.219	0.125
MISC59	0.144	0.106	0.207	0.258	0.213	0.091	0.197	-0.078	0.084	0.058	0.11	0.099	0.087	0.069	0.007	0.021	0.074	0.088	0.145	0.155	0.098	0.102	0.104	0.053	0.15	0.162	0.043	0.185	0.108	0.18	0.04	0.393	0.376	0.419	0.255	0.22	0.198	0.194	0.033	0.185	0.246	0.305	0.088	0.195	0.121	0.134	0.451	0.433	0.257
MISC60	0.021	0.036	0.115	0.069	0.07	-0.103	0.008	-0.183	-0.035	-0.037	-0.02	-0.071	-0.05	-0.053	-0.033	-0.094	-0.147	-0.008	-0.027	-0.106	0.018	-0.053	-0.03	-0.045	0.022	0.002	-0.042	-0.036	0.058	-0.021	-0.042	0.147	0.165	0.167	0.26	0.337	0.228	0.233	0.187	-0.034	0.204	0.192	0.274	0.29	0.284	0.232	0.26	0.209	0.097
MISC61	-0.033	0.001	0.038	-0.076	0.075	-0.17	-0.09	-0.288	0.06	0.061	-0.02	-0.096	-0.008	0.02	0.039	-0.045	-0.058	0.003	0.094	-0.027	-0.025	-0.049	-0.005	-0.069	-0.077	-0.003	-0.111	-0.035	-0.059	-0.088	-0.127	0.208	0.193	0.205	0.308	0.398	0.274	0.283	0.205	-0.086	0.136	0.101	0.252	0.432	0.422	0.403	0.236	0.181	0.089
MISC62	0.223	0.162	0.154	0.261	0.187	0.201	0.388	0.126	0.2	0.125	0.101	0.081	0.154	0.146	0.123	0.432	0.079	0.414	0.297	0.137	0.118	0.141	0.16	0.177	0.224	0.186	0.36	0.187	0.135	0.171	0.317	0.151	0.147	0.139	0.09	0.02	0.097	0.057	0.042	0.208	0.129	0.275	-0.102	-0.052	-0.077	-0.168	0.181	0.222	0.207
MISC63	0.213	0.154	0.167	0.262	0.183	0.153	0.3	0.109	0.181	0.032	0.095	0.176	0.165	0.118	0.1	0.132	0.038	0.137	0.133	0.058	0.105	0.172	0.164	0.108	0.342	0.089	0.214	0.221	0.146	0.208	0.176	0.109	0.131	0.131	0.17	0.127	0.149	0.179	-0.009	0.217	0.197	0.295	0.012	-0.026	-0.075	-0.144	0.214	0.248	0.208
MISC64	0.306	0.225	0.177	0.384	0.2	0.243	0.567	0.297	0.07	0.024	0.087	0.12	0.106	0.13	0.101	0.125	0.204	0.072	0.089	0.079	0.08	0.149	0.062	0.103	0.249	0.111	0.152	0.16	0.144	0.157	0.138	0.154	0.204	0.216	0.036	-0.05	-0.005	-0.125	0.044	0.264	0.14	0.207	-0.174	-0.195	-0.211	-0.296	0.073	0.113	0.191
MISC65	0.346	0.215	0.298	0.423	0.191	0.265	0.602	0.286	0.092	0.034	0.094	0.089	0.084	0.12	0.109	0.223	0.121	0.18	0.154	0.113	0.092	0.194	0.126	0.097	0.317	0.175	0.204	0.206	0.173	0.23	0.24	0.156	0.207	0.241	0.065	-0.046	0.019	-0.06	0.019	0.28	0.137	0.252	-0.178	-0.191	-0.255	-0.305	0.161	0.204	0.289
MISC66	0.243	0.219	0.248	0.43	0.125	0.282	0.568	0.311	0.227	0.048	0.045	0.172	0.131	0.087	0.211	0.145	0.133	0.069	0.053	0.067	0.354	0.356	0.337	0.367	0.462	0.242	0.25	0.516	0.178	0.315	0.288	0.216	0.251	0.235	0.084	-0.075	0.001	-0.073	0.024	0.372	0.14	0.231	-0.28	-0.25	-0.295	-0.313	0.1	0.231	0.209
MISC67	0.193	0.205	0.16	0.349	0.109	0.284	0.487	0.341	0.23	0.086	0.12	0.186	0.165	0.161	0.165	0.167	0.129	0.12	0.103	0.129	0.377	0.439	0.351	0.341	0.398	0.23	0.275	0.437	0.181	0.266	0.302	0.219	0.217	0.201	0.078	-0.061	0.01	-0.077	0.069	0.4	0.138	0.171	-0.276	-0.267	-0.292	-0.34	0.068	0.175	0.172
MISC68	0.073	0.07	0.037	0.229	0.143	0.084	0.191	0.009	0.11	0.115	0.239	0.174	0.283	0.077	0.083	0.075	0.215	0.072	0.193	0.115	0.035	0.012	0.088	0.063	0.256	0.104	0.142	0.047	0.086	0.087	0.086	0.096	0.125	0.232	0.098	0.125	0.067	0.072	-0.047	0.058	0.049	0.196	0.054	0.014	-0.04	0.034	0.116	0.185	0.191
MISC69	0.087	0.02	0.086	0.206	0.144	0.114	0.216	0.09	0.128	0.012	0.137	0.105	0.144	0.183	0.054	0.139	0.203	0.115	0.09	0.068	0.163	0.127	0.165	0.117	0.286	0.048	0.193	0.165	0.03	0.086	0.137	0.112	0.143	0.214	0.122	-0.009	0.08	0.092	0.019	0.169	0.197	0.227	-0.04	-0.048	-0.126	-0.044	0.163	0.134	0.168
MISC70	0.127	0.138	0.112	0.123	0.17	0.007	0.082	0.016	0.153	0.237	0.215	0.082	0.159	0.256	0.196	0.172	0.065	0.207	0.175	0.204	0.045	0.135	0.109	0.079	0.137	0.136	0.089	0.111	0.061	0.096	0.116	0.181	0.25	0.255	0.129	0.09	0.138	0.15	0.031	0.07	0.199	0.28	-0.039	0.07	0.046	0	0.269	0.353	0.208
MISC71	0.11	0.073	0.183	0.179	0.098	0.092	0.155	0.092	0.067	-0.015	0.099	0.016	0	0.115	0.017	-0.001	0.077	-0.002	-0.019	0.019	0.065	0.121	0.071	0.098	0.224	0.108	0.137	0.213	0.061	0.132	0.143	0.173	0.135	0.266	0.065	0.035	0.04	0.051	0.044	0.239	0.177	0.22	-0.015	-0.027	-0.074	-0.084	0.134	0.195	0.153
[truncated: 22 more columns]
